# Supplementary material for: Cross-Linked Hyaluronan Derivatives in the Delivery of Phycocyanin
Source: Gels. 2024 Jan 25;10(2):91. doi: 10.3390/gels10020091 (PMC10887560; doi:10.3390/gels10020091)
Supplement: Supplementary file 1 [file gels-10-00091-s001.zip]

Archive with 1 entries (1 files):
- gels-2793491-supplementary.pdf
